# Supplementary material for: Identification of subgroups of patients with type 2 diabetes with differences in renal function preservation, comparing patients receiving sodium‐glucose co‐transporter‐2 inhibitors with those receiving dipeptidyl peptidase‐4 inhibitors, using a supervised machine‐learning algorithm (PROFILE study): A retrospective analysis of a Japanese commercial medical database
Source: Diabetes Obes Metab. 2019 Jun 3;21(8):1925–34. doi: 10.1111/dom.13753 (PMC6771907; doi:10.1111/dom.13753)
Supplement: Supplementary file 2 — Table S1. ICD10 codes for diabetes mellitus Table S2. Baseline characteristics Table S3. Prior and concomitant antidiabetic therapy Table S4. Comorbidities and medical history Table S5. Medical therapies Table S6. Baseline laboratory variables Table S7. Proportions of patients overlapping multiple profiles Table S8. Characteristics of the eight additional profiles: outcome = renal function preservation [file DOM-21-1925-s002.xlsx]

## Sheet: Table S1. ICD10 codes
Table S1. ICD10 codes for diabetes mellitus
	ICD10 code
Patients with the following codes were included in the study
Type 2 diabetes mellitus	E11
Type 2 diabetes mellitus with hyperosmolarity	E110
Type 2 diabetes mellitus with ketoacidosis	E111
Type 2 diabetes mellitus with kidney complications	E112
Type 2 diabetes mellitus with ophthalmic complications	E113
Type 2 diabetes mellitus with neurological complications	E114
Type 2 diabetes mellitus with circulatory complications	E115
Type 2 diabetes mellitus with other specified complications	E116
Type 2 diabetes mellitus with multiple complications	E117
Type 2 diabetes mellitus without complications	E119
Unspecified diabetes mellitus	E14
Unspecified diabetes mellitus with coma	E140
Unspecified diabetes mellitus with ketoacidosis	E141
Unspecified diabetes mellitus with renal complications	E142
Unspecified diabetes mellitus with ophthalmic complications	E143
Unspecified diabetes mellitus with neurological complications	E144
Unspecified diabetes mellitus with peripheral circulatory complications	E145
Unspecified diabetes mellitus with other specified complications	E146
Unspecified diabetes mellitus without complications	E149
Patients with any of the following were excluded:
Insulin-dependent diabetes mellitus	E10
Type 1 diabetes mellitus with coma	E100
Type 1 diabetes mellitus with ketoacidosis	E101
Type 1 diabetes mellitus with kidney complications	E102
Type 1 diabetes mellitus with ophthalmic complications	E103
Type 1 diabetes mellitus with neurological complications	E104
Type 1 diabetes mellitus with circulatory complications	E105
Type 1 diabetes mellitus with other specified complications	E106
Type 1 diabetes mellitus with multiple complications	E107
Type 1 diabetes mellitus without complications	E109
ICD10, International Classification of Diseases 10th Revision

## Sheet: Table S2. General
Table S2. Baseline characteristics
Baseline characteristics	SGLT2 inhibitor group (N=990)	DPP4 inhibitor group (N=4,257)	P-value
Gender (n [%])			0.0837*
Male	628 (63%)	2,571 (60%)
Female	362 (37%)	1,686 (40%)
Age, years (mean ± SD)	58 ± 12	69 ± 11	<0.0001†
Age category, years (n [%])			<0.0001*
18–34	25 (3%)	24 (1%)
35–44	105 (11%)	87 (2%)
45–54	243 (25%)	355 (8%)
55–64	295 (30%)	892 (21%)
≥65	322 (33%)	2,899 (68%)
BMI, kg/m2 (mean ± SD)	29 ± 7	24 ± 5	<0.0001†
BMI category, mg/m2 (n [%])			<0.0001*
<22	14 (1%)	503 (12%)
22–24	19 (2%)	456 (11%)
25–29	52 (5%)	433 (10%)
≥30	48 (5%)	144 (3%)
Missing	857 (87%)	2,721 (64%)
Duration of diabetes, years (mean ± SD)	7 ± 6	5 ± 7	<0.0001†
Duration of diabetes category, years (n [%])			<0.0001*
<1	124 (13%)	1,993 (47%)
1–9	594 (60%)	1,445 (34%)
≥10	272 (27%)	819 (19%)
Patient status			<0.0001*
Inpatient	66 (7%)	1,089 (26%)
Outpatient	924 (93%)	3,168 (74%)
Body weight, kg (mean ± SD)	78 ± 22	61 ± 16	<0.0001†
Timing of follow-up eGFR value, months (n [%])			0.0004*
9	59 (6%)	152 (4%)
10	96 (10%)	336 (8%)
11	186 (19%)	692 (16%)
12	417 (42%)	2,040 (48%)
13	199 (20%)	890 (21%)
14	30 (3%)	124 (3%)
15	3 (0%)	23 (1%)
BMI, body mass index; DPP4, dipeptidyl peptidase 4; eGFR, estimated glomerular filtration rate; SD, standard deviation; SGLT2, sodium/glucose cotransporter 2
*χ2 test
†Student's t test

## Sheet: Table S3. Antidiabetic therapy
Table S3. Prior and concomitant antidiabetic therapy
Treatment history	SGLT2 inhibitor group (N=990)	DPP4 inhibitor group (N=4,257)	P-value*
Prior treatment regimen (n [%])			<0.0001
Treatment-naïve	44 (4%)	1,962 (46%)
One OAD†	124 (13%)	594 (14%)
Two or more OADs†	523 (53%)	446 (10%)
Insulin	299 (30%)	1,255 (29%)
Number of prior OADs (mean ± SD)	2.2 ± 1.2	0.5 ± 0.8	<0.0001‡
Prior antidiabetic therapy (n [%])
Aldose reductase inhibitors	20 (2%)	57 (1%)	0.1446
Alpha glucosidase inhibitors	208 (21%)	516 (12%)	<0.0001
Biguanides	633 (64%)	682 (16%)	<0.0001
DPP4 inhibitors	708 (72%)	0 (0%)	<0.0001
GLP1 analogues	95 (10%)	26 (1%)	<0.0001
Insulins and analogues for injection, fast-acting	154 (16%)	963 (23%)	<0.0001
Insulins and analogues for injection, intermediate or long acting combined with fast-acting	67 (7%)	287 (7%)	1
Insulins and analogues for injection, intermediate-acting	2 (0%)	22 (1%)	0.2889
Insulins and analogues for injection, long-acting	205 (21%)	468 (11%)	<0.0001
Other blood glucose lowering drugs, excluding insulins	64 (6%)	159 (4%)	0.0002
Sulfonylureas	349 (35%)	624 (15%)	<0.0001
Thiazolidinediones	162 (16%)	197 (5%)	<0.0001
Concomitant antidiabetic therapies
Aldose reductase inhibitors	18 (2%)	57 (1%)	0.3195
Alpha glucosidase inhibitors	147 (15%)	538 (13%)	0.0707
Biguanides	587 (59%)	842 (20%)	<0.0001
DPP4 inhibitors	594 (60%)	4,257 (100%)	<0.0001
GLP1 analogues	72 (7%)	1 (0%)	<0.0001
Insulins and analogues for injection, fast-acting	109 (11%)	458 (11%)	0.8629
Insulins and analogues for injection, intermediate or long acting combined with fast-acting	57 (6%)	187 (4%)	0.0796
Insulins and analogues for injection, intermediate-acting	0 (0%)	7 (0%)	0.4275
Insulins and analogues for injection, long-acting	164 (17%)	341 (8%)	<0.0001
Other blood glucose lowering drugs, excluding insulins	41 (4%)	155 (4%)	0.5126
SGLT2 inhibitors	990 (100%)	0 (0%)	<0.0001
Sulfonylureas	283 (29%)	624 (15%)	<0.0001
Thiazolidinediones	130 (13%)	199 (5%)	<0.0001
DPP4, dipeptidyl peptidase 4; GLP-1, glucagon-like peptide 1; OAD, oral antidiabetic drug; SGLT2, sodium/glucose cotransporter 2
*χ2 test (unless otherwise stated)
†Not including insulin
‡Student's t test

## Sheet: Table S4. Medical history
Table S4. Comorbidities and medical history
Comorbidities (n [%])	SGLT2 inhibitor group (N=990)	DPP4 inhibitor group (N=4,257)	P-value*
Charlson Comorbidity Index	2.1 ± 1.98	1.8 ± 2.31	<0.0001†
Acute myocardial infarction	86 (9%)	204 (5%)	<0.0001
Cancer	59 (6%)	540 (13%)	<0.0001
Cerebrovascular disease	214 (22%)	717 (17%)	0.0005
Chronic pulmonary disease	117 (12%)	496 (12%)	0.9265
Congestive heart failure	207 (21%)	612 (14%)	<0.0001
Dementia	8 (1%)	68 (2%)	0.0846
Depression	49 (5%)	165 (4%)	0.1473
Dyslipidaemia	691 (70%)	1,661 (39%)	<0.0001
Hyperlipidaemia	687 (69%)	1,656 (39%)	<0.0001
Hypertension	707 (71%)	2,062 (48%)	<0.0001
Mild liver disease	232 (23%)	532 (12%)	<0.0001
Moderate or severe liver disease	23 (2%)	149 (4%)	0.076
Mental illness	123 (12%)	407 (10%)	0.0084
Metastatic carcinoma	4 (0%)	69 (2%)	0.0052
Nephropathy	97 (10%)	164 (4%)	<0.0001
Neuropathy	625 (63%)	1,372 (32%)	<0.0001
Obesity	40 (4%)	20 (0%)	<0.0001
Paraplegia or hemiplegia	3 (0%)	52 (1%)	0.0172
Peptic ulcer disease	26 (3%)	88 (2%)	0.3341
Peripheral vein disease	153 (15%)	483 (11%)	0.0004
Renal disease	53 (5%)	428 (10%)	<0.0001
Retinopathy	96 (10%)	176 (4%)	<0.0001
Rheumatic disease	3 (0%)	30 (1%)	0.2237
Severe mental illness	56 (6%)	189 (4%)	0.1209
Medical history (ICD10 codes) (n [%])
Infectious gastroenteritis and colitis, unspecified	86 (9%)	251 (6%)	0.0016
Disorders of lipoprotein metabolism and other lipidemias	690 (70%)	1,655 (39%)	<0.0001
Disorders of purine and pyrimidine metabolism	160 (16%)	417 (10%)	<0.0001
Sleep disorders	227 (23%)	769 (18%)	0.0005
Conjunctivitis	123 (12%)	451 (11%)	0.1085
Essential (primary) hypertension	706 (71%)	2,060 (48%)	<0.0001
Angina pectoris	249 (25%)	720 (17%)	<0.0001
Chronic ischemic heart disease	104 (11%)	241 (6%)	<0.0001
Atrial fibrillation and flutter	63 (6%)	271 (6%)	1
Heart failure	206 (21%)	612 (14%)	<0.0001
Acute pharyngitis	99 (10%)	320 (8%)	0.0114
Acute upper respiratory infections of multiple and unspecified sites	169 (17%)	518 (12%)	<0.0001
Acute bronchitis	164 (17%)	458 (11%)	<0.0001
Vasomotor and allergic rhinitis	142 (14%)	339 (8%)	<0.0001
Gastro-eosophageal reflux disease	300 (30%)	1,036 (24%)	0.0001
Gastric ulcer	221 (22%)	848 (20%)	0.0995
Gastritis and duodenitis	273 (28%)	1,006 (24%)	0.0104
Other functional intestinal disorders	228 (23%)	968 (23%)	0.877
Other diseases of liver	280 (28%)	611 (14%)	<0.0001
Dorsalgia	211 (21%)	794 (19%)	0.0612
DPP4, dipeptidyl peptidase 4; ICD10, International Classification of Diseases 10th revision; SGLT2, sodium/glucose cotransporter 2
*χ2 test (unless otherwise stated)
†Student's t test

## Sheet: Table S5. Medical therapies
Table S5. Medical therapies
Prior therapies (n [%])	SGLT2 inhibitor group (N=990)	DPP4 inhibitor group (N=4,257)	P-value*
Agents acting on the renin-angiotensin system	597 (60%)	1,719 (40%)	<0.0001
All other non-therapeutic products	21 (2%)	242 (6%)	<0.0001
All other therapeutic products	77 (8%)	622 (15%)	<0.0001
Anabolic agents for systemic use	0 (0%)	2 (0%)	1
Analgesics	72 (7%)	773 (18%)	<0.0001
Anesthetics	110 (11%)	1,264 (30%)	<0.0001
Anti-acne preparations	2 (0%)	13 (0%)	0.8273
Anti-anemic preparations	52 (5%)	508 (12%)	<0.0001
Antibacterials for systemic use	105 (11%)	1,093 (26%)	<0.0001
Antibiotics and chemotherapeutics for dermatological use	17 (2%)	150 (4%)	0.0049
Antidiarrheals, intestinal anti-inflammatory/anti-infective agents	49 (5%)	403 (9%)	<0.0001
Anti-emetics and antinauseants	2 (0%)	136 (3%)	<0.0001
Anti-epileptics	49 (5%)	189 (4%)	0.5422
Antifungals for dermatological use	36 (4%)	158 (4%)	0.9845
Antigout preparations	157 (16%)	434 (10%)	<0.0001
Antihaemorrhagics	37 (4%)	400 (9%)	<0.0001
Antihistamines for systemic use	54 (5%)	246 (6%)	0.7492
Antihypertensives	54 (5%)	186 (4%)	0.1652
Anti-inflammatory and antirheumatic products	117 (12%)	739 (17%)	<0.0001
Antimycobacterials	1 (0%)	10 (0%)	0.6571
Antimycotics for systemic use	1 (0%)	48 (1%)	0.0045
Antineoplastic agents	2 (0%)	215 (5%)	<0.0001
Antiparkinson drugs	0 (0%)	37 (1%)	0.0063
Antiprotozoals	0 (0%)	11 (0%)	0.2242
Antipruritics, including antihistamines and anaesthetics	12 (1%)	83 (2%)	0.1511
Antipsoriatics	0 (0%)	6 (0%)	0.5093
Antiseptics and disinfectants	32 (3%)	435 (10%)	<0.0001
Antithrombotic agents	327 (33%)	1,699 (40%)	<0.0001
Antivirals for systemic use	14 (1%)	98 (2%)	0.1054
Beta blocking agents	202 (20%)	636 (15%)	<0.0001
Bile and liver therapy	39 (4%)	245 (6%)	0.0281
Blood substitutes and perfusion solutions	180 (18%)	1,728 (41%)	<0.0001
Calcium channel blockers	326 (33%)	1,479 (35%)	0.2961
Calcium homeostasis	0 (0%)	32 (1%)	0.0121
Cardiac therapy	142 (14%)	921 (22%)	<0.0001
Contrast media	84 (8%)	906 (21%)	<0.0001
Corticosteroids for systemic use	35 (4%)	657 (15%)	<0.0001
Corticosteroids, dermatological preparations	38 (4%)	306 (7%)	0.0002
Cough and cold preparations	112 (11%)	500 (12%)	0.7439
Diagnostic agents	35 (4%)	380 (9%)	<0.0001
Diagnostic radiopharmaceuticals	9 (1%)	117 (3%)	0.001
Digestive agents, including enzymes	9 (1%)	66 (2%)	0.1668
Diuretics	160 (16%)	859 (20%)	0.0046
Drugs for acid-related disorders	372 (38%)	2,090 (49%)	<0.0001
Drugs for functional gastrointestinal disorders	65 (7%)	637 (15%)	<0.0001
Drugs for obstructive airway diseases	51 (5%)	263 (6%)	0.2493
Drugs for treatment of bone diseases	14 (1%)	215 (5%)	<0.0001
Drugs used in diabetes	946 (96%)	2,295 (54%)	<0.0001
Ectoparasiticides, includiung scabicides, insecticides and repellents	39 (4%)	431 (10%)	<0.0001
Emollients and protectives	24 (2%)	139 (3%)	0.2034
Endocrine therapy	5 (1%)	64 (2%)	0.0199
General nutrients	25 (3%)	468 (11%)	<0.0001
Gynecological anti-infectives and antiseptics	0 (0%)	5 (0%)	0.6121
Immune sera and immunoglobulins	2 (0%)	18 (0%)	0.4658
Immunostimulants	1 (0%)	46 (1%)	0.0058
Immunosuppressants	10 (1%)	99 (2%)	0.0128
Laxatives	88 (9%)	948 (22%)	<0.0001
Lipid-modifying agents	615 (62%)	1,489 (35%)	<0.0001
Medicated dressings	0 (0%)	2 (0%)	1
Mineral supplements	13 (1%)	156 (4%)	0.0002
Muscle relaxants	24 (2%)	263 (6%)	<0.0001
Nasal preparations	29 (3%)	113 (3%)	0.7104
Ophthalmological and otological preparations	11 (1%)	33 (1%)	0.395
Ophthalmologicals	154 (16%)	633 (15%)	0.6206
Other alimentary tract and metabolism products	1 (0%)	11 (0%)	0.5724
Other dermatological preparations	3 (0%)	20 (0%)	0.6538
Other drugs for disorders of the musculoskeletal system	12 (1%)	50 (1%)	1
Other gynaecologicals	0 (0%)	4 (0%)	0.7447
Other haematological agents	0 (0%)	5 (0%)	0.6121
Other nervous system drugs	17 (2%)	141 (3%)	0.011
Other respiratory system products	0 (0%)	2 (0%)	1
Otologicals	1 (0%)	20 (0%)	0.1688
Pancreatic hormones	11 (1%)	120 (3%)	0.0028
Peripheral vasodilators	16 (2%)	101 (2%)	0.1827
Pituitary and hypothalamic hormones and analogues	0 (0%)	10 (0%)	0.2619
Preparations for treatment of wounds and ulcers	3 (0%)	80 (2%)	0.0006
Psychoanaleptics	34 (3%)	138 (3%)	0.8356
Psycholeptics	144 (15%)	1,153 (27%)	<0.0001
Sex hormones and modulators of the genital system	3 (0%)	32 (1%)	0.1785
Stomatological preparations	12 (1%)	114 (3%)	0.0094
Therapeutic radiopharmaceuticals	0 (0%)	1 (0%)	1
Throat preparations	15 (2%)	114 (3%)	0.044
Thyroid therapy	18 (2%)	112 (3%)	0.1712
Topical products for joint and muscular pain	123 (12%)	727 (17%)	0.0004
Urologicals	23 (2%)	231 (5%)	<0.0001
Vaccines	1 (0%)	8 (0%)	0.8659
Vasoprotectives	30 (3%)	182 (4%)	0.0887
Vitamins	31 (3%)	525 (12%)	<0.0001
DPP4, dipeptidyl peptidase 4; SGLT2, sodium/glucose cotransporter 2
*χ2 test

## Sheet: Table S6. Baseline lab values
Table S6. Baseline laboratory variables
Baseline laboratory variables	SGLT2 inhibitor group (N=990)	DPP4 inhibitor group (N=4,257)	P-value*
eGFR, mL/min/1.73 m2 (mean ± SD)	76.0 ± 22.5	65.7 ± 26.2	<0.0001
HbA1c NGSP, % (mean ± SD)	8.3 ± 1.4	7.7 ± 1.6	<0.0001
HbA1c category, % (n [%])			<0.0001†
<6.5	47 (5%)	593 (14%)
6.5–6.9	74 (7%)	665 (16%)
≥7	864 (87%)	2,670 (63%)
Missing	5 (1%)	329 (8%)
Creatinine, mg/dL (mean ± SD)	0.8 ± 0.4	1.2 ± 1.5	<0.0001
Albumin, g/dL (mean ± SD)	4.2 ± 0.4	3.8 ± 0.7	<0.0001
ALT, U/L (mean ± SD)	39.4 ± 28.5	29.4 ± 33.7	<0.0001
AST, U/L (mean ± SD)	31.2 ± 19.1	28.5 ± 33.8	0.002
HDL-C, mg/dL (mean ± SD)	49.0 ± 12.9	53.4 ± 16.5	<0.0001
Haematocrit, % (mean ± SD)	41.9 ± 4.6	38.8 ± 6.0	<0.0001
Total cholesterol, mg/dL (mean ± SD)	182.8 ± 34.6	188.6 ± 44.1	0.001
Uric acid, mg/dL (mean ± SD)	5.6 ± 1.4	5.5 ± 1.6	0.1392
Phosphate, U/L (mean ± SD)	240.5 ± 76.8	278.8 ± 178.7	<0.0001
Amylase, U/L (mean ± SD)	69.9 ± 29.4	82.2 ± 154	0.0104
Basophils, % (mean ± SD)	0.5 ± 0.4	0.5 ± 0.4	0.5977
Brain natriuretic peptide, pg/mL (mean ± SD)	97.8 ± 157.7	193 ± 256.9	0.0006
Pancreatic cancer antigen, U/mL (mean ± SD)	23.9 ± 28.3	157.2 ± 955.6	0.0672
Carcinoembryonic antigen, U/mL (mean ± SD)	3.2 ± 2.0	145.7 ± 1,630.1	0.191
Cholinesterase, U/L (mean ± SD)	379.4 ± 84.5	292.3 ± 100.6	<0.0001
Creatinine kinase, U/L (mean ± SD)	128.0 ± 107.2	117.3 ± 169.8	0.0781
C-reactive protein, mg/dL (mean ± SD)	0.6 ± 1.3	1.5 ± 3.4	<0.0001
Calcium, mg/dL (mean ± SD)	9.4 ± 0.5	9.0 ± 0.7	<0.0001
Chlorine, mEq/L (mean ± SD)	103.6 ± 2.9	103.9 ± 3.6	0.0393
Eosinophils, % (mean ± SD)	3.3 ± 2.3	2.9 ± 3.0	0.0336
Free T3, pg/mL (mean ± SD)	3.1 ± 0.6	2.8 ± 1.1	0.0683
Free thyroxine, ng/dL (mean ± SD)	1.2 ± 0.3	1.2 ± 0.4	0.4879
Total iron, μg/dl (mean ± SD)	73.3 ± 39.1	73.4 ± 37.4	0.9854
Glucose, mg/dL (mean ± SD)	180.5 ± 62.6	175.8 ± 73.0	0.0777
Haemoglobin, g/dL (mean ± SD)	14.1 ± 1.7	13.0 ± 2.2	<0.0001
Inorganic phosphorus, mg/dL (mean ± SD)	3.5 ± 0.6	3.5 ± 0.9	0.5274
Potassium, mEq/L (mean ± SD)	4.3 ± 0.4	4.3 ± 0.5	0.6861
Lactate dehydrogenase, U/L (mean ± SD)	197.7 ± 62.3	214.8 ± 85.6	<0.0001
LDL-C, mg/dL (mean ± SD)	107.4 ± 28.6	110.9 ± 34.7	0.0104
Lymphocytes, % (mean ± SD)	30.1 ± 8.4	26.3 ± 11.1	<0.0001
Monocytes, % (mean ± SD)	6.3 ± 2.1	6.1 ± 2.8	0.1978
Sodium, mEq/L (mean ± SD)	139.7 ± 2.5	139.5 ± 3.2	0.3216
Neutrophils, % (mean ± SD)	59.4 ± 8.8	63.7 ± 11.9	<0.0001
Platelet count, ×10,000/μL (mean ± SD)	22.2 ± 6.5	21.6 ± 8.3	0.0256
Prothrombin time, % (mean ± SD)	56.5 ± 30.3	71.8 ± 30.6	0.0056
Prothrombin time and INR, (mean ± SD)	1.7 ± 0.6	1.4 ± 0.6	0.0009
Red blood cell count, ×10,000/μL (mean ± SD)	471.8 ± 53.7	428.8 ± 70.6	<0.0001
Total bilirubin, mg/dL (mean ± SD)	0.7 ± 0.3	0.7 ± 0.5	0.7714
Triglycerides, mg/dL (mean ± SD)	185.0 ± 119.4	159.3 ± 123.4	<0.0001
Total protein, g/dL (mean ± SD)	7.2 ± 0.5	6.8 ± 0.8	<0.0001
Thyroid stimulating hormone, μU/mL (mean ± SD)	5.4 ± 10.2	4.0 ± 17.6	0.55
Urea nitrogen, mg/dL (mean ± SD)	15.6 ± 6.0	19.2 ± 11.5	<0.0001
White blood cells, /μL (mean ± SD)	7,082.5 ± 2,154.6	8,045.8 ± 69,688.2	0.4223
Gamma glutamyl transferase, U/L (mean ± SD)	57.4 ± 59.9	58.9 ± 93.8	0.6173
ALT, alanine aminotransferase; AST, aspartate aminotransferase; DPP4, dipeptidyl peptidase 4; eGFR, estimated glomerular filtration rate; HbA1c, haemoglobin A1c; HDL-C, high-density lipoprotein cholesterol; LDL-C, low-density lipoprotein cholesterol; INR, international normalised ratio; NGSP, National Glycohemoglobin Standardization Program; SD, standard deviation; SGLT2, sodium/glucose cotranspo…
*Student's t test (unless otherwise stated)
†χ2 test

## Sheet: Table S7. Overlapping patients
Table S7. Proportions of patients overlapping multiple profiles
Profile	Profile size (number of patients)	Profile
		A	B	C	D
A	1020		0.67	0.28	0.07
B	794	0.86		0.31	0.07
C	628	0.45	0.39		0.08
D	560	0.12	0.1	0.09
Profile A. No hyperlipidaemia and eGFR ≥79 mL/min/1.73 m2
Profile B. eGFR ≥79 mL/min and duration of diabetes ≤1.2 years
Profile C. eGFR ≥79 mL/min/1.73 m2 and use of antithrombotic agents
Profile D. Haemoglobin ≤13.4 g/dL and LDL-C ≥95.1 mg/dL
eGFR, estimated glomerular filtration rate; LDL-C, low-density lipoprotein cholesterol

## Sheet: Table S8. Eight profiles - RFP
Table S8. Characteristics of the eight additional profiles: outcome = renal function preservation
Profile		Learning dataset					Validation dataset
		N (%)	Class effect (within the profile)		Class benefit (within vs without the profile)		N (%)	Class effect (within the profile)			Class benefit (within vs without the profile)
			aOR	P-value	Ratio of aORs	P-value		aOR	P-value	BH P-value	Ratio of aORs	P-value	BH P-value
A. Gender	Male	429 (12%)	2.1	0.0086	1.8	0.0298	173 (11%)	2.1	0.0792	0.1583	2	0.1191	0.2396
eGFR	≥88 mL/min/1.73 m2
B. Urea nitrogen	≤27.3 mg/dL	492 (13%)	3.2	0.0001	2.8	0.0008	216 (14%)	2.3	0.0496	0.119	2	0.1198	0.2396
Cardiac therapy	Yes
C. eGFR	≥75 mL/min/1.73 m2	485 (13%)	2.1	0.0051	1.9	0.0186	212 (13%)	1.9	0.1076	0.1844	1.8	0.1911	0.3276
Potassium	≤4.1 mEq/L
D. eGFR	≥75 mL/min/1.73 m2	588 (16%)	2.4	0.0001	2.4	0.0002	252 (16%)	1.6	0.1539	0.2309	1.5	0.2444	0.3666
Uric acid	≤5.5 mg/dL
E. Creatinine	≤0.72 mg/dL	716 (19%)	2.2	0.0016	1.9	0.0165	308 (20%)	1.3	0.5023	0.5709	0.8	0.5265	0.702
Lactate dehydrogenase	≤235 U/L
F. Gender	Male	857 (23%)	1.7	0.0067	1.6	0.0393	345 (22%)	1.3	0.3748	0.4997	1.1	0.7431	0.8288
Creatinine	≤0.82 mg/dL
G. eGFR	≥98 mL/min/1.73 m2	377 (10%)	2.8	0.0004	2.5	0.002	171 (11%)	1.3	0.5234	0.5709	1.2	0.7597	0.8288
H. Diuretics	Yes	386 (11%)	2.5	0.0024	2.2	0.0078	160 (10%)	1.1	0.7753	0.7753	1	0.9407	0.9407
eGFR	≥52 mL/min/1.73 m2
aOR, adjusted odds ratio; BH, Benjamini–Hochberg; eGFR, estimated glomerular filtration rate

## Sheet: Table S9. Sensitivity - RFP
Table S9. Results of the sensitivity analysis for renal function preservation
Profile		Primary endpoint (see in-text Table 1)a				Sensitivity analysisb
		Learning dataset		Validation dataset		Learning dataset		Validation dataset
		Class effect	Class benefit	Class effect	Class benefit	Class effect	Class benefit	Class effect	Class benefit
A. Hyperlipidaemia	No	2.2	2.1	2.7	2.8	1.7	1.6	3.1	2.4
eGFR	≥79 mL/min/1.73 m2
B. eGFR	≥79 mL/min/1.73 m2	2.7	2.4	3	2.9	2.4	2.2	1.8	1.2
Duration of diabetes	≤1.2 years
C. eGFR	≥75 mL/min/1.73 m2	2.3	2.2	2.6	2.5	2.1	2	2.4	1.7
Antithrombotic agents	Yes
D. Haemoglobin	≤13.4 g/dL	2.7	2	3.3	2.6	2.5	2	3.1	2
LDL-C	≥95.1 mg/dL
aDefined as no change or an increase in eGFR from baseline to follow-up
bDefined as a difference in eGFR between baseline and last observation carried forward of greater than −5%.
eGFR, estimated glomerular filtration rate; LDL-C, low-density lipoprotein C

## Sheet: Table S10. Eight profiles - A1c
Table S10. Characteristics of the eight additional profiles: outcome = HbA1c change
Profile		Learning dataset					Validation dataset
		N (%)	Class effect (within the profile)		Class benefit (within vs without the profile)		N (%)	Class effect (within the profile)			Class benefit (within vs without the profile)
			aΔ	P-value	aΔ	P-value		aΔ	P-value	BH P-value	aΔ	P-value	BH P-value
A. Gender	Male	429 (12%)	0	0.9953	0.01	0.7747	173 (11%)	0.02	0.5175	0.9938	0.01	0.715	0.825
eGFR	≥88 mL/min/1.73 m2
B. Urea nitrogen	≤27.3 mg/dL	492 (13%)	-0.01	0.7887	-0.01	0.7155	216 (14%)	0.02	0.501	0.9938	0.01	0.7224	0.825
Cardiac therapy	Yes
C. eGFR	≥75 mL/min/1.73 m2	485 (13%)	-0.03	0.0977	-0.03	0.0663	212 (13%)	-0.02	0.5104	0.9938	-0.04	0.2094	0.825
Potassium	≤4.1 mEq/L
D. eGFR	≥75 mL/min/1.73 m2	588 (16%)	-0.01	0.6065	-0.01	0.4091	252 (16%)	-0.01	0.7644	0.9938	-0.02	0.5357	0.825
Uric acid	≤5.5 mg/dL
E. Creatinine	≤0.72 mg/dL	716 (19%)	-0.01	0.4311	-0.02	0.3362	308 (20%)	0.03	0.3352	0.9938	0.02	0.5276	0.825
Lactate dehydrogenase	≤235 U/L
F. Gender	Male	857 (23%)	-0.01	0.6228	-0.01	0.7228	345 (22%)	0.01	0.5828	0.9938	0.01	0.825	0.825
Creatinine	≤0.82 mg/dL
G. eGFR	≥98 mL/min/1.73 m2	377 (10%)	0	0.899	0	0.9321	171 (11%)	0	0.9938	0.9938	-0.01	0.7326	0.825
H. Diuretics	Yes	386 (11%)	-0.02	0.3598	-0.02	0.3794	160 (10%)	0	0.8891	0.9938	-0.02	0.601	0.825
eGFR	≥52 mL/min/1.73 m2
aΔ, adjusted mean difference; BH, Benjamini–Hochberg; eGFR, estimated glomerular filtration rate
